# Supplementary material for: ﻿A new species of the Cyrtodactylusquadrivirgatus complex (Chordata, Reptilia, Squamata, Gekkonidae) from Sumatra Barat, Indonesia
Source: Zookeys. 2023 Jul 4;1168:367–86. doi: 10.3897/zookeys.1168.98724 (PMC10336721; doi:10.3897/zookeys.1168.98724)
Supplement: XML Treatment for Cyrtodactylus awalriyantoi [file zookeys.1168.98724-treatment1.xml]

<!DOCTYPE tp:taxon-treatment
  PUBLIC "-//TaxonX//DTD Taxonomic Treatment Publishing DTD v0 20100105//EN" "tax-treatment-NSO.dtd">
<tp:taxon-treatment xmlns:tp="http://www.plazi.org/taxpub"><tp:treatment-meta><kwd-group><label>Taxon classification</label><kwd>
                <named-content content-type="kingdom">Animalia</named-content>
              </kwd><kwd>
                <named-content content-type="order">Squamata</named-content>
              </kwd><kwd>
                <named-content content-type="family">Gekkonidae</named-content>
              </kwd></kwd-group><mixed-citation publication-type="journal"><person-group><name><surname>Ahda</surname><given-names>Yuni</given-names></name><name><surname>Nugraha</surname><given-names>Fitra Arya Dwi</given-names></name><name><surname>Hon Tjong</surname><given-names>Djong</given-names></name><name><surname>Kurniawan</surname><given-names>Nia</given-names></name><name><surname>Amardi</surname><given-names>Yunico</given-names></name><name><surname>Fauzi</surname><given-names>Muhammad Alif</given-names></name><name><surname>Lin</surname><given-names>Si-Min</given-names></name></person-group><article-title>﻿A new species of the <italic><tp:taxon-name><tp:taxon-name-part taxon-name-part-type="genus" reg="Cyrtodactylus">Cyrtodactylus</tp:taxon-name-part><tp:taxon-name-part taxon-name-part-type="species" reg="quadrivirgatus">quadrivirgatus</tp:taxon-name-part></tp:taxon-name></italic> complex (<tp:taxon-name><tp:taxon-name-part taxon-name-part-type="phylum">Chordata</tp:taxon-name-part></tp:taxon-name>, <tp:taxon-name><tp:taxon-name-part taxon-name-part-type="class">Reptilia</tp:taxon-name-part></tp:taxon-name>, <tp:taxon-name><tp:taxon-name-part taxon-name-part-type="order">Squamata</tp:taxon-name-part></tp:taxon-name>, <tp:taxon-name><tp:taxon-name-part taxon-name-part-type="family">Gekkonidae</tp:taxon-name-part></tp:taxon-name>) from Sumatra Barat, Indonesia</article-title><source>Zookeys</source><day>04</day><month>07</month><year>2023</year><volume>1168</volume><fpage>367</fpage><lpage>386</lpage><pub-id pub-id-type="doi">10.3897/zookeys.1168.98724</pub-id></mixed-citation></tp:treatment-meta><tp:nomenclature><label>﻿</label><tp:taxon-name>
              <object-id xmlns:xlink="http://www.w3.org/1999/xlink" content-type="arpha" xlink:type="simple">E415127D-8B5F-576C-A05B-5F7BACB9AF72</object-id>
              <tp:taxon-name-part taxon-name-part-type="genus" reg="Cyrtodactylus">Cyrtodactylus</tp:taxon-name-part>
              <tp:taxon-name-part taxon-name-part-type="species" reg="awalriyantoi">awalriyantoi</tp:taxon-name-part>
              <object-id xmlns:xlink="http://www.w3.org/1999/xlink" content-type="zoobank" xlink:type="simple">https://zoobank.org/0D596952-07C2-439C-930C-D96C01C03F7C</object-id>
            </tp:taxon-name><tp:taxon-status xmlns:xlink="http://www.w3.org/1999/xlink" xlink:type="simple">sp. nov.</tp:taxon-status><xref ref-type="fig" rid="F2">Figs 2</xref><xref ref-type="fig" rid="F3">, 3</xref><xref ref-type="fig" rid="F4">, 4</xref><xref ref-type="fig" rid="F5">, 5</xref><xref ref-type="fig" rid="F6">, 6</xref><xref ref-type="fig" rid="F7">, 7</xref><xref ref-type="fig" rid="F8">, 8</xref><xref ref-type="fig" rid="F9">, 9 Recommended English common name: Awal Riyanto’s Bent-toed Gecko Recommended Indonesia common name: Cicak Jari Lengkung Awal Riyanto</xref></tp:nomenclature><tp:treatment-sec sec-type="type material" id="SECID0E5GBG"><title>Type material.</title><p><bold><italic>Holotype</italic>.</bold> Adult male, UNP070 (Fig. <xref ref-type="fig" rid="F2">2</xref>), collected from Sarasah Gasang waterfall (<named-content xmlns:xlink="http://www.w3.org/1999/xlink" content-type="dwc:verbatimCoordinates" xlink:type="simple"><named-content content-type="geo-json" specific-use="{&#34;type&#34;:&#34;Point&#34;,&#34;coordinates&#34;:[100.229208,-0.306736]}" id="NCID0EQHBG" xlink:type="simple">0°18'24.25"S, 100°13'45.15"E</named-content></named-content>), Maninjau village, sub-district Tanjung Raya, regency of Agam by Y. Amardi, F. Lestari, and M. Kentino on 31 October 2020 at c. 08.30 pm. <bold><italic>Paratypes</italic></bold> (<italic>N</italic> = 17). Four individuals: three females (UNP103, 142, 143) and one male (UNP104), were collected from Lembah Anai Nature Reserve (<named-content xmlns:xlink="http://www.w3.org/1999/xlink" content-type="dwc:verbatimCoordinates" xlink:type="simple"><named-content content-type="geo-json" specific-use="{&#34;type&#34;:&#34;Point&#34;,&#34;coordinates&#34;:[100.340000,-0.490000]}" id="NCID0E4HBG" xlink:type="simple">0°29'24"S, 100°20'24"E</named-content></named-content>), Singgalang village, Sepuluh Koto sub-district, Regency of Tanah Datar, province of Sumatra Barat by M. Rafi, K. Agusdi, F. Rozi, K. Agusdi, and F. A. D. Nugraha on 15 February 2022. Nine individuals: 5 females (UNP069, 075, 073, 067, 072) and 3 males (UNP066, 065, 071) collected from the same locality as holotype. Five individuals: 1 female (UNP153) and 4 males (UNP161, UNP162, UNP163, UNP164) collected from Sungai Sirah village (<named-content xmlns:xlink="http://www.w3.org/1999/xlink" content-type="dwc:verbatimCoordinates" xlink:type="simple"><named-content content-type="geo-json" specific-use="{&#34;type&#34;:&#34;Point&#34;,&#34;coordinates&#34;:[100.143798,-0.402448]}" id="NCID0EFIBG" xlink:type="simple">0°24'8.8128"S, 100°8'37.6728"E</named-content></named-content>), sub-district Sungai Geringging, district Padang Pariaman on 7 May 2022 by M. Rafi and Y. Amardi.</p><fig id="F2" position="float" orientation="portrait"><object-id xmlns:xlink="http://www.w3.org/1999/xlink" content-type="doi" xlink:type="simple">10.3897/zookeys.1168.98724.figure2</object-id><object-id xmlns:xlink="http://www.w3.org/1999/xlink" content-type="arpha" xlink:type="simple">89214EE8-CA52-5F2E-A8E3-FEFA77BCCC5D</object-id><label>Figure 2.</label><caption><p>The holotype specimen (UNP070), adult male, of <italic><tp:taxon-name><tp:taxon-name-part taxon-name-part-type="genus" reg="Cyrtodactylus">Cyrtodactylus</tp:taxon-name-part><tp:taxon-name-part taxon-name-part-type="species" reg="awalriyantoi">awalriyantoi</tp:taxon-name-part></tp:taxon-name></italic> sp. nov. in preservation color. Scale bars: 10 mm.</p></caption><graphic xmlns:xlink="http://www.w3.org/1999/xlink" xlink:href="zookeys-1168-367_article-98724__-g002.jpg" position="float" orientation="portrait" xlink:type="simple" id="oo_872849.jpg"><uri content-type="original_file" xlink:type="simple">https://binary.pensoft.net/fig/872849</uri></graphic></fig></tp:treatment-sec><tp:treatment-sec sec-type="diagnosis" id="SECID0ECJBG"><title>Diagnosis.</title><p><italic><tp:taxon-name><tp:taxon-name-part taxon-name-part-type="genus" reg="Cyrtodactylus">Cyrtodactylus</tp:taxon-name-part><tp:taxon-name-part taxon-name-part-type="species" reg="awalriyantoi">awalriyantoi</tp:taxon-name-part></tp:taxon-name></italic> sp. nov. is assigned to the <italic><tp:taxon-name><tp:taxon-name-part taxon-name-part-type="genus" reg="Cyrtodactylus"/><tp:taxon-name-part taxon-name-part-type="species" reg="sworderi">sworderi</tp:taxon-name-part></tp:taxon-name></italic> group based on its phylogenetic position (Fig. <xref ref-type="fig" rid="F1">1</xref>) and the genetic distances to other congenerics (Table <xref ref-type="table" rid="T2">2</xref>). This new species can be differentiated from all other <italic><tp:taxon-name><tp:taxon-name-part taxon-name-part-type="genus" reg="Cyrtodactylus">Cyrtodactylus</tp:taxon-name-part></tp:taxon-name></italic> by having the following combination of characters: a small size, <abbrev xmlns:xlink="http://www.w3.org/1999/xlink" xlink:title="Snout-vent length, measured from the tip of snout to the vent" id="ABBRID0EMKBG" xlink:type="simple">SVL</abbrev> 37.5–53.78 mm; axilla to groin distance 16.65–24.31 mm; head width 6.21–8.45 mm; longitudinal rows of dorsal tubercles 16–19; paravertebral tubercles 31–41; ventral scales 32–43; 24–49 enlarged precloacal and femoral scales; precloacal pores rarely present, maximum only two pores in one individual (only two individuals possessed pores); no precloacal groove or depression; postcloacal tubercles two on each side; 14–19 subdigital lamellae on fourth toe; 9–15 supralabial scales; 9–12 infralabial scales; 3–4 internasal scales; and 3–6 gular scales that bordered first pair of postmental scales.</p></tp:treatment-sec><tp:treatment-sec sec-type="comparisons" id="SECID0EQKBG"><title>Comparison.</title><p>This species is the smallest <italic><tp:taxon-name><tp:taxon-name-part taxon-name-part-type="genus" reg="Cyrtodactylus">Cyrtodactylus</tp:taxon-name-part></tp:taxon-name></italic> species inhabiting Sumatra with the maximum <abbrev xmlns:xlink="http://www.w3.org/1999/xlink" xlink:title="Snout-vent length, measured from the tip of snout to the vent" id="ABBRID0E4KBG" xlink:type="simple">SVL</abbrev> of adult individual of 53.78 mm. It can be distinguished from other <italic><tp:taxon-name><tp:taxon-name-part taxon-name-part-type="genus" reg="Cyrtodactylus">Cyrtodactylus</tp:taxon-name-part></tp:taxon-name></italic> as follows:</p><list list-type="order"><list-item><p><italic><tp:taxon-name><tp:taxon-name-part taxon-name-part-type="genus" reg="Cyrtodactylus">C.</tp:taxon-name-part><tp:taxon-name-part taxon-name-part-type="species" reg="quadrivirgatus">quadrivirgatus</tp:taxon-name-part></tp:taxon-name></italic> by having following combination of characters: shorter maximum SVL (53.78 vs. 67 mm); shorter maximum length of axilla to groin (24.31 vs. 34 mm); shorter maximum length of tail (54.77 vs. 77 mm); shorter maximum length of arm (19.47 vs. 21 mm); shorter maximum length of leg (22.75 vs. 26 mm); shorter maximum length of head (15.42 vs. 18 mm); shorter maximum width of head (8.45 vs. 13 mm); shorter maximum length of snout to arm (21.43 vs. 32 mm); fewer DTR (16–19 vs. 24); maximum number of PVT is 41 (vs. 39); 2 precloacal pores (only in two specimens), mostly lack of pores in femoral and precloacal (vs. up to 12); fewer subdigital lamellae on 4
                                <sup>th</sup> toe (14–19 vs. 18–23); maximum number of supralabial (15 vs. 11); maximum number of IN scales is 4 (vs. 3); and lack of black stripe between eyes and naris (vs. present).
                            </p></list-item><list-item><p><italic><tp:taxon-name><tp:taxon-name-part taxon-name-part-type="genus" reg="Cyrtodactylus">C.</tp:taxon-name-part><tp:taxon-name-part taxon-name-part-type="species" reg="psarops">psarops</tp:taxon-name-part></tp:taxon-name></italic> by lower number of DTR (16–19 vs. 28–38); greater number of PVT (31–41 vs. 23–26); minimum number of VS of 32 (vs. 38); number of PCT (2 on each side vs. 1 on each side); fewer subdigital lamellae on 4
                                <sup>th</sup> toe (14–19 vs. 18–22); lacking precloacal groove/depression (vs. present); pores rarely present and maximum of 2 pores (vs. 28–32); lacking U-shaped band on occiput/nuchal; and having extended lateral stripe (vs. lacking).
                            </p></list-item><list-item><p><italic><tp:taxon-name><tp:taxon-name-part taxon-name-part-type="genus" reg="Cyrtodactylus">C.</tp:taxon-name-part><tp:taxon-name-part taxon-name-part-type="species" reg="semicinctus">semicinctus</tp:taxon-name-part></tp:taxon-name></italic> by lower number of DTR (16–19 vs. 29–35); maximum number of PVT of 41 (vs. 35); maximum number of VS of 40 (vs. 44); maximum number of PCT of 2 on each side (vs. 3 on each side); fewer subdigital lamellae on 4
                                <sup>th</sup> toe (14–19 vs. 19–22); lacking precloacal depression (vs. present); pores rarely present and maximum of 2 pores (vs. 36–38); brachium tuberculated (vs. not tuberculated); and having extended lateral stripe (vs. lacking).
                            </p></list-item><list-item><p><italic><tp:taxon-name><tp:taxon-name-part taxon-name-part-type="genus" reg="Cyrtodactylus">C.</tp:taxon-name-part><tp:taxon-name-part taxon-name-part-type="species" reg="lateralis">lateralis</tp:taxon-name-part></tp:taxon-name></italic> by having more PVT (31–41 vs. 21–28); fewer VS (32–43 vs. 51–66); 0–2 precloacal pores and rarely present (vs. 9–15); fewer subdigital lamellae on 4
                                <sup>th</sup> toe (14–19 vs. 18–24); lacking spinose tubercles in caudal region, conical tubercles in the ventrolateral fold; and lacking a prehensile tail.
                            </p></list-item><list-item><p><italic><tp:taxon-name><tp:taxon-name-part taxon-name-part-type="genus" reg="Cyrtodactylus">C.</tp:taxon-name-part><tp:taxon-name-part taxon-name-part-type="species" reg="consobrinus">consobrinus</tp:taxon-name-part></tp:taxon-name></italic> by having fewer VS (32–43 vs. 58–65); fewer precloacal pores (0–2 vs. 9–10); fewer subdigital lamellae on 4
                                <sup>th</sup> toe (14–19 vs. 23–28); lacking narrow light line like network on the head; having extended lateral stripe (vs. lacking); and lacking white crossbands on the dorsum.
                            </p></list-item><list-item><p><italic><tp:taxon-name><tp:taxon-name-part taxon-name-part-type="genus" reg="Cyrtodactylus">C.</tp:taxon-name-part><tp:taxon-name-part taxon-name-part-type="species" reg="agamensis">agamensis</tp:taxon-name-part></tp:taxon-name></italic> by lower number of DTR (16–19 vs. 50–67); greater maximum number of PVT (41 vs. 37); pores rarely present and maximum of two pores (vs. 9–10); lower number of subdigital lamellae under the 4
                                <sup>th</sup> toe (14–19 vs. 21–26); 15 supralabial scales (vs. 13); and having four dorsal stripes (vs. absence).
                            </p></list-item></list><p><italic><tp:taxon-name><tp:taxon-name-part taxon-name-part-type="genus" reg="Cyrtodactylus">C.</tp:taxon-name-part><tp:taxon-name-part taxon-name-part-type="species" reg="awalriyantoi">awalriyantoi</tp:taxon-name-part></tp:taxon-name></italic> sp. nov. has unique morphological combination and can be separated from other congeners within the <italic><tp:taxon-name><tp:taxon-name-part taxon-name-part-type="genus" reg="Cyrtodactylus"/><tp:taxon-name-part taxon-name-part-type="species" reg="sworderi">sworderi</tp:taxon-name-part></tp:taxon-name></italic> group as follows:</p><list list-type="order"><list-item><p><italic><tp:taxon-name><tp:taxon-name-part taxon-name-part-type="genus" reg="Cyrtodactylus">C.</tp:taxon-name-part><tp:taxon-name-part taxon-name-part-type="species" reg="gunungsenyumensis">gunungsenyumensis</tp:taxon-name-part></tp:taxon-name></italic> by shorter SVL (37.5–53.78 mm vs 65.1–74.7 mm); fewer subdigitall lamellae on fourth toe (14–19 vs 20–23); and more enlarged precoloaco femoral scales (24–49 vs 31–39).
                            </p></list-item><list-item><p><italic><tp:taxon-name><tp:taxon-name-part taxon-name-part-type="genus" reg="Cyrtodactylus">C.</tp:taxon-name-part><tp:taxon-name-part taxon-name-part-type="species" reg="tebuensis">tebuensis</tp:taxon-name-part></tp:taxon-name></italic> by shorter SVL (37.5–53.78 mm vs 73.1–84.1 mm); fewer ventral scales (32–43 vs 43–51); fewer subdigital lamellae on fourth toe (14–19 vs 17–21); more infralabial scales (9–12 vs 8–10); and more enlarged precoloaco femoral scales (24–49 vs 31–38).
                            </p></list-item><list-item><p><italic><tp:taxon-name><tp:taxon-name-part taxon-name-part-type="genus" reg="Cyrtodactylus">C.</tp:taxon-name-part><tp:taxon-name-part taxon-name-part-type="species" reg="sworderi">sworderi</tp:taxon-name-part></tp:taxon-name></italic> by shorter SVL (37.5–53.78 mm vs 69–80 mm); and fewer ventral scales (32–43 vs 42–49)
                            </p></list-item><list-item><p><italic><tp:taxon-name><tp:taxon-name-part taxon-name-part-type="genus" reg="Cyrtodactylus">C.</tp:taxon-name-part><tp:taxon-name-part taxon-name-part-type="species" reg="guakanthanensis">guakanthanensis</tp:taxon-name-part></tp:taxon-name></italic> by shorter SVL (37.5–53.78 mm vs 82.2 mm); more supralabial (9–15 vs 9–10); more infralabials (9–12 vs 7–8); fewer subdigital lamellae on fourth toe (14–19 vs 19–21); and more enlarged precloaco-femoral scales (24–49 vs 36–41).
                            </p></list-item></list></tp:treatment-sec><tp:treatment-sec sec-type="description" id="SECID0E2QBG"><title>Description (and variation).</title><p>Small-sized <italic><tp:taxon-name><tp:taxon-name-part taxon-name-part-type="genus" reg="Cyrtodactylus">Cyrtodactylus</tp:taxon-name-part></tp:taxon-name></italic> with <abbrev xmlns:xlink="http://www.w3.org/1999/xlink" xlink:title="Snout-vent length, measured from the tip of snout to the vent" id="ABBRID0EIRBG" xlink:type="simple">SVL</abbrev> of 37.5–53.78 mm; the length of the tail is 31.4–54.77 mm including the original or regenerated tip; the axial body length is 16.65–24.31 mm (Fig. <xref ref-type="fig" rid="F3">3</xref>). The head is triangular in dorsal view with moderate length (<abbrev xmlns:xlink="http://www.w3.org/1999/xlink" xlink:title="Head length, measured from tip of snout to articulation of quadrate bone" id="ABBRID0EQRBG" xlink:type="simple">HL</abbrev>/<abbrev xmlns:xlink="http://www.w3.org/1999/xlink" xlink:title="Snout-vent length, measured from the tip of snout to the vent" id="ABBRID0EURBG" xlink:type="simple">SVL</abbrev>= 0.25–0.31), wide (<abbrev xmlns:xlink="http://www.w3.org/1999/xlink" xlink:title="Head width, measured at level of ear openings" id="ABBRID0EYRBG" xlink:type="simple">HW</abbrev>/<abbrev xmlns:xlink="http://www.w3.org/1999/xlink" xlink:title="Head length, measured from tip of snout to articulation of quadrate bone" id="ABBRID0E3RBG" xlink:type="simple">HL</abbrev> 0.52–0.63), and slightly flattened (<abbrev xmlns:xlink="http://www.w3.org/1999/xlink" xlink:title="Head height, measured at level of ear opening" id="ABBRID0EASBG" xlink:type="simple">HH</abbrev>/<abbrev xmlns:xlink="http://www.w3.org/1999/xlink" xlink:title="Head length, measured from tip of snout to articulation of quadrate bone" id="ABBRID0EESBG" xlink:type="simple">HL</abbrev>= 0.29–0.45), distinguishable from neck; medium length of snout (<abbrev xmlns:xlink="http://www.w3.org/1999/xlink" xlink:title="Snout length, measured from tip of snout to anterior margin of orbit" id="ABBRID0EISBG" xlink:type="simple">SL</abbrev>/<abbrev xmlns:xlink="http://www.w3.org/1999/xlink" xlink:title="Head length, measured from tip of snout to articulation of quadrate bone" id="ABBRID0EMSBG" xlink:type="simple">HL</abbrev> 0.33–0.45) and rounded; snout longer than eye diameter (<abbrev xmlns:xlink="http://www.w3.org/1999/xlink" xlink:title="Snout length, measured from tip of snout to anterior margin of orbit" id="ABBRID0EQSBG" xlink:type="simple">SL</abbrev>/<abbrev xmlns:xlink="http://www.w3.org/1999/xlink" xlink:title="Orbit diameter, measured from anterior to posterior margin of orbit" id="ABBRID0EUSBG" xlink:type="simple">OD</abbrev> 1.38–2.03); eyes large (<abbrev xmlns:xlink="http://www.w3.org/1999/xlink" xlink:title="Orbit diameter, measured from anterior to posterior margin of orbit" id="ABBRID0EYSBG" xlink:type="simple">OD</abbrev>/<abbrev xmlns:xlink="http://www.w3.org/1999/xlink" xlink:title="Head length, measured from tip of snout to articulation of quadrate bone" id="ABBRID0E3SBG" xlink:type="simple">HL</abbrev> 0.18–0.27); ear openings oval and small (<abbrev xmlns:xlink="http://www.w3.org/1999/xlink" xlink:title="Ear length, measured from anterior to posterior margin of ear opening" id="ABBRID0EATBG" xlink:type="simple">EL</abbrev>/<abbrev xmlns:xlink="http://www.w3.org/1999/xlink" xlink:title="Head length, measured from tip of snout to articulation of quadrate bone" id="ABBRID0EETBG" xlink:type="simple">HL</abbrev> 0.02–0.1); eye to ear distance greater than diameter of eye (<abbrev xmlns:xlink="http://www.w3.org/1999/xlink" xlink:title="Orbit-ear length, measured from posterior margin of orbit to anterior margin of ear opening" id="ABBRID0EITBG" xlink:type="simple">OEL</abbrev>/<abbrev xmlns:xlink="http://www.w3.org/1999/xlink" xlink:title="Orbit diameter, measured from anterior to posterior margin of orbit" id="ABBRID0EMTBG" xlink:type="simple">OD</abbrev> 0.89–1.54); postorbital and around ear region consists of enlarged tubercles; scales on post nasal to preorbital and post-rostral to frontal region slightly larger in size than scales on the parietal part and occiput; region of parietal containing small scales intermixed with weak, scattered, rounded tubercles while occiput region contained slightly enlarged tubercles (Fig. <xref ref-type="fig" rid="F4">4</xref>).</p><fig id="F3" position="float" orientation="portrait"><object-id xmlns:xlink="http://www.w3.org/1999/xlink" content-type="doi" xlink:type="simple">10.3897/zookeys.1168.98724.figure3</object-id><object-id xmlns:xlink="http://www.w3.org/1999/xlink" content-type="arpha" xlink:type="simple">C53F6B99-077F-5A2C-BF4A-109DF43C0710</object-id><label>Figure 3.</label><caption><p>Representative type series of <italic><tp:taxon-name><tp:taxon-name-part taxon-name-part-type="genus" reg="Cyrtodactylus">C.</tp:taxon-name-part><tp:taxon-name-part taxon-name-part-type="species" reg="awalriyantoi">awalriyantoi</tp:taxon-name-part></tp:taxon-name></italic> sp. nov. after preservation. UNP070 (male); UNP075 (female); UNP066 (male); UNP065 (male); UNP103 (female). Scale bars: 10 mm; upper for dorsal view and lower for ventral view.</p></caption><graphic xmlns:xlink="http://www.w3.org/1999/xlink" xlink:href="zookeys-1168-367_article-98724__-g003.jpg" position="float" orientation="portrait" xlink:type="simple" id="oo_872850.jpg"><uri content-type="original_file" xlink:type="simple">https://binary.pensoft.net/fig/872850</uri></graphic></fig><fig id="F4" position="float" orientation="portrait"><object-id xmlns:xlink="http://www.w3.org/1999/xlink" content-type="doi" xlink:type="simple">10.3897/zookeys.1168.98724.figure4</object-id><object-id xmlns:xlink="http://www.w3.org/1999/xlink" content-type="arpha" xlink:type="simple">2461823D-2D16-539E-91F2-F76364A750B9</object-id><label>Figure 4.</label><caption><p>The head of holotype specimen (UNP070) of <italic><tp:taxon-name><tp:taxon-name-part taxon-name-part-type="genus" reg="Cyrtodactylus">Cyrtodactylus</tp:taxon-name-part><tp:taxon-name-part taxon-name-part-type="species" reg="awalriyantoi">awalriyantoi</tp:taxon-name-part></tp:taxon-name></italic> sp. nov. <bold>A</bold> dorsal view <bold>B</bold> ventral view <bold>C</bold>, <bold>D</bold> lateral views of right and left, respectively. Images not to scale.</p></caption><graphic xmlns:xlink="http://www.w3.org/1999/xlink" xlink:href="zookeys-1168-367_article-98724__-g004.jpg" position="float" orientation="portrait" xlink:type="simple" id="oo_872851.jpg"><uri content-type="original_file" xlink:type="simple">https://binary.pensoft.net/fig/872851</uri></graphic></fig><p>The nares are oval, bordered by rostral anteriorly, by supranasals and internasals dorsally, by 1<sup>st</sup> supralabial ventrally. Supranasal scales larger than post-nasal scales. The supranasal scales as large as intersupranasals and separated from each another by three or four intersupranasal scales (Fig. <xref ref-type="fig" rid="F4">4F</xref>).</p><p>The triangular mental is bordered laterally by first infralabial and posteriorly by right and left first postmental. First postmentals medially connected each other for ~ 30% of their length. Second postmentals in contact with 1<sup>st</sup> and 2<sup>nd</sup> infralabials (<italic>N</italic> = 2) (Fig. <xref ref-type="fig" rid="F5">5A</xref>), separated from infralabials by relatively smaller scales (<italic>N</italic> = 1) (Fig. <xref ref-type="fig" rid="F5">5B</xref>), by relatively similar-sized scales (<italic>N</italic> = 5) (Fig. <xref ref-type="fig" rid="F5">5C</xref>), and by relatively larger scales (<italic>N</italic> = 1) (Fig. <xref ref-type="fig" rid="F5">5D</xref>). Right scale contacts with 1<sup>st</sup> and 2<sup>nd</sup> infralabials but the left only with 2<sup>nd</sup> infralabial (<italic>N</italic> = 2) (Fig. <xref ref-type="fig" rid="F5">5E</xref>), or the right contacted with 2<sup>nd</sup> infralabial and the left with small part of 1<sup>st</sup> infralabial and large part of 2<sup>nd</sup> infralabial (Fig. <xref ref-type="fig" rid="F5">5F</xref>). Right and left second postmentals are bordered by 3–6 relatively smaller scales (Fig. <xref ref-type="fig" rid="F5">5</xref>).</p><fig id="F5" position="float" orientation="portrait"><object-id xmlns:xlink="http://www.w3.org/1999/xlink" content-type="doi" xlink:type="simple">10.3897/zookeys.1168.98724.figure5</object-id><object-id xmlns:xlink="http://www.w3.org/1999/xlink" content-type="arpha" xlink:type="simple">7CAD831C-97EB-50BA-AC86-F38F4ECB1211</object-id><label>Figure 5.</label><caption><p>Ventral view of head showing second postmental variations in which they attach to the supralabials and variation in number of smaller scales separating them <bold>A</bold> UNP067 <bold>B</bold> UNP073 <bold>C</bold> UNP070 <bold>D</bold> UNP142 <bold>E</bold> UNP069 <bold>F</bold> UNP072. Images not to scale.</p></caption><graphic xmlns:xlink="http://www.w3.org/1999/xlink" xlink:href="zookeys-1168-367_article-98724__-g005.jpg" position="float" orientation="portrait" xlink:type="simple" id="oo_872852.jpg"><uri content-type="original_file" xlink:type="simple">https://binary.pensoft.net/fig/872852</uri></graphic></fig><p>Body moderate in length (<abbrev xmlns:xlink="http://www.w3.org/1999/xlink" xlink:title="Axial length, measured from the posterior margin of the forelimb at its insertion point on the body to the anterior margin of the hind limb at its insertion point on the body" id="ABBRID0EHYBG" xlink:type="simple">AX</abbrev>/<abbrev xmlns:xlink="http://www.w3.org/1999/xlink" xlink:title="Snout-vent length, measured from the tip of snout to the vent" id="ABBRID0ELYBG" xlink:type="simple">SVL</abbrev> 0.38–0.53); defined ventrolateral fold with tubercles smaller than dorsal tubercles; dorsum with small scales interspersed with large conical or pyramidal, tubercles most dense on flanks; tubercles extending from occipital region to the base of tail, tubercles on tail largest; 16–19 tubercles between lateral fold in middle of body; 31–41 tubercles of paravertebral from posterior insertion of arm to body to anterior of femur insertion to body; 32–43 ventral scales larger than dorsal scales; ventral scales in middle part slightly larger than those near the ventrolateral folds; from middle of body, scales are smaller anteriorly to the head, ventrum, and posteriorly until groin region (Fig. <xref ref-type="fig" rid="F6">6</xref>).</p><fig id="F6" position="float" orientation="portrait"><object-id xmlns:xlink="http://www.w3.org/1999/xlink" content-type="doi" xlink:type="simple">10.3897/zookeys.1168.98724.figure6</object-id><object-id xmlns:xlink="http://www.w3.org/1999/xlink" content-type="arpha" xlink:type="simple">92F3DAEE-04DA-56DC-8938-B1DD04E191C5</object-id><label>Figure 6.</label><caption><p>Trunk in <bold>A</bold> dorsal <bold>B</bold> ventral <bold>C</bold> ventrolateral views of holotype specimen (UNP070).</p></caption><graphic xmlns:xlink="http://www.w3.org/1999/xlink" xlink:href="zookeys-1168-367_article-98724__-g006.jpg" position="float" orientation="portrait" xlink:type="simple" id="oo_872853.jpg"><uri content-type="original_file" xlink:type="simple">https://binary.pensoft.net/fig/872853</uri></graphic></fig><p>Forelimbs medium length (<abbrev xmlns:xlink="http://www.w3.org/1999/xlink" xlink:title="Arm length, measured insertion of antebrachium with body wall to claw of longest finger" id="ABBRID0EIZBG" xlink:type="simple">AL</abbrev>/<abbrev xmlns:xlink="http://www.w3.org/1999/xlink" xlink:title="Snout-vent length, measured from the tip of snout to the vent" id="ABBRID0EMZBG" xlink:type="simple">SVL</abbrev> 0.33–0.4); granular scales on upper arm larger than those on dorsum of body (~ 2–3 ×larger); without tubercles; lower arm with smaller scales than upper arm scales, intermixed with weak tubercles slightly larger than weak tubercles on parietal parts; hindlimbs also moderate in size (<abbrev xmlns:xlink="http://www.w3.org/1999/xlink" xlink:title="Leg length, measured insertion of femur with body wall to claw of longest toe" id="ABBRID0EQZBG" xlink:type="simple">LL</abbrev>/<abbrev xmlns:xlink="http://www.w3.org/1999/xlink" xlink:title="Snout-vent length, measured from the tip of snout to the vent" id="ABBRID0EUZBG" xlink:type="simple">SVL</abbrev> 0.40–0.52); more robust than forelimbs; covered dorsally by granular scales intermixed with large, rounded tubercles; ventral scales of thigh larger than dorsals; 14–19 subdigital lamellae on 4<sup>th</sup> toe. Continuous enlarged precloacal and femoral scales present (<italic>N</italic> = 24–49); no specimen has precloacal groove/ depression; enlarged post-precloacal scales present; two post-cloaca tubercles on left and right base of tail, mostly connected to each another (Fig. <xref ref-type="fig" rid="F7">7</xref>).</p><fig id="F7" position="float" orientation="portrait"><object-id xmlns:xlink="http://www.w3.org/1999/xlink" content-type="doi" xlink:type="simple">10.3897/zookeys.1168.98724.figure7</object-id><object-id xmlns:xlink="http://www.w3.org/1999/xlink" content-type="arpha" xlink:type="simple">4B779AF4-5583-54BB-9672-3A790216F150</object-id><label>Figure 7.</label><caption><p>Tail in dorsal <bold>A</bold> and ventral <bold>B</bold> views, precloacal and femoral view (<bold>C</bold>) and ventral of 4<sup>th</sup> toe (<bold>D</bold>). All images from holotype specimen (UNP070). Images not to scale.</p></caption><graphic xmlns:xlink="http://www.w3.org/1999/xlink" xlink:href="zookeys-1168-367_article-98724__-g007.jpg" position="float" orientation="portrait" xlink:type="simple" id="oo_872854.jpg"><uri content-type="original_file" xlink:type="simple">https://binary.pensoft.net/fig/872854</uri></graphic></fig><p>Tail length ~ 1.1 × of <abbrev xmlns:xlink="http://www.w3.org/1999/xlink" xlink:title="Snout-vent length, measured from the tip of snout to the vent" id="ABBRID0EZ1BG" xlink:type="simple">SVL</abbrev>, circular in cross-section but tapering at the end portion; tubercles on base of tail dorsally similar in size to those on body dorsum; 4–11 black dorsoventral stripes separated by white stripes; black stripes on venter more faded than on dorsal; part; no median, transversely enlarged, series of scales on the subcaudal; subcaudal cycloidal scales relatively larger than dorsal (Fig. <xref ref-type="fig" rid="F7">7</xref>).</p></tp:treatment-sec><tp:treatment-sec sec-type="Coloration in life" id="SECID0EB2BG"><title>Coloration in life.</title><p>Ground color of body dorsum dark grey to brown; top of head blackish with irregular broken spots scattered on parietal region to nostril; on occipital regions three short black lines extending longitudinally: one in the middle, two begin behind each side of eyes almost parallel to the supraorbital regions; those three short black bands stop at approximately parallel to ears, after which there is a transverse white line extending from each pre-ear region; after the white line, there are two black lines at the nape of the neck that extend backwards, then some meet at an angle and some remain separate, as if these two lines continue the black line originating from the back of the eye parallel to the supraorbital area; after the meeting, there are two lines that separate to the back of the tail, and some are still united to the tail so that it tends to look like a black transverse band; in individuals with the two midlines converging, the confluence of the two lines begins just before the anterior part of the upper arm; there are eight or nine rows of black transverse bands that are counted from the beginning of the union of the two lines to the base of the tail; on the dorsolateral, there are two black lines that extend from behind the eyes to the base of the tail; unpatterned black blotches or obscure irregular black banding on limbs; black and white bands on tails; the width of the black line increases towards the posterior; and the white is opposite; in some individuals, the above-mentioned black stripes are not clear and not strong along the dorsal and dorsolateral body. Ventral surface of head, trunk, and limbs are white, pale grey to cream; ventral surface of tail cream in the first third at the anterior, then the rest to the posterior tends to black with narrow white rings (Fig. <xref ref-type="fig" rid="F8">8</xref>).</p><fig id="F8" position="float" orientation="portrait"><object-id xmlns:xlink="http://www.w3.org/1999/xlink" content-type="doi" xlink:type="simple">10.3897/zookeys.1168.98724.figure8</object-id><object-id xmlns:xlink="http://www.w3.org/1999/xlink" content-type="arpha" xlink:type="simple">A209997C-C0F2-5052-BEDB-7A49EF3098A3</object-id><label>Figure 8.</label><caption><p>Coloration in life of <italic><tp:taxon-name><tp:taxon-name-part taxon-name-part-type="genus" reg="Cyrtodactylus">C.</tp:taxon-name-part><tp:taxon-name-part taxon-name-part-type="species" reg="awalriyantoi">awalriyantoi</tp:taxon-name-part></tp:taxon-name></italic> sp. nov. <bold>A, B</bold> UNP142 <bold>C, D</bold> UNP143 <bold>E, F</bold> UNP153 <bold>G, H</bold> 162 <bold>I, J</bold> unvouchered specimen. Images not to scale.</p></caption><graphic xmlns:xlink="http://www.w3.org/1999/xlink" xlink:href="zookeys-1168-367_article-98724__-g008.jpg" position="float" orientation="portrait" xlink:type="simple" id="oo_872855.jpg"><uri content-type="original_file" xlink:type="simple">https://binary.pensoft.net/fig/872855</uri></graphic></fig></tp:treatment-sec><tp:treatment-sec sec-type="Coloration in preservative" id="SECID0EN3BG"><title>Coloration in preservative.</title><p>Ground color of dorsal trunk, limbs, and tail brown to dark; parietal part to the tip of snout paler than any other parts of dorsum; the individuals with unclear or weak black lines on middle dorsum and dorsolateral tend to be dark from the nape to the base of the tails; black lines on nape and trunk still visible; tail with black and white bands; ventral head, trunk, limbs whitish to dark brown. Fresh specimens darker than the others both in ventral or dorsal parts of the body (Fig. <xref ref-type="fig" rid="F3">3</xref>).</p></tp:treatment-sec><tp:treatment-sec sec-type="habitat" id="SECID0EX3BG"><title>Habitat.</title><p>We collected the type series in the primary forest of <abbrev xmlns:xlink="http://www.w3.org/1999/xlink" xlink:title="Lembah Anai Nature Reserve" id="ABBRID0E43BG" xlink:type="simple">LANR</abbrev>, <abbrev xmlns:xlink="http://www.w3.org/1999/xlink" xlink:title="Sarasah Gasang" id="ABBRID0EB4BG" xlink:type="simple">SG</abbrev>, and <abbrev xmlns:xlink="http://www.w3.org/1999/xlink" xlink:title="Sungai Sirah village" id="ABBRID0EF4BG" xlink:type="simple">SS</abbrev> with elevation ~ 380–767 m a.s.l. and we encountered non-vouchered individuals from ~ 7 m a.s.l. At <abbrev xmlns:xlink="http://www.w3.org/1999/xlink" xlink:title="Sarasah Gasang" id="ABBRID0EJ4BG" xlink:type="simple">SG</abbrev>, this species was found on leaves measuring ~ 7–10 cm width and on twigs, ~ 1 m above the ground, 1–3 m from the edge of the rocky stream. The stream that empties into the waterfall has a breadth of ~ 2 m with a heavy flow. Fewer specimens were found closer to the waterfall. At <abbrev xmlns:xlink="http://www.w3.org/1999/xlink" xlink:title="Lembah Anai Nature Reserve" id="ABBRID0EN4BG" xlink:type="simple">LANR</abbrev> and <abbrev xmlns:xlink="http://www.w3.org/1999/xlink" xlink:title="Sungai Sirah village" id="ABBRID0ER4BG" xlink:type="simple">SS</abbrev>, this species occupied the same microhabitat as the <abbrev xmlns:xlink="http://www.w3.org/1999/xlink" xlink:title="Sarasah Gasang" id="ABBRID0EV4BG" xlink:type="simple">SG</abbrev> population, but the stream at this location is wider (~ 5–7 m width; Fig. <xref ref-type="fig" rid="F9">9</xref>). We also encountered this species (an unvouchered individual) at a lower elevation of 7 m a.s.l. in Bungus Selatan village. At this location, the gecko was perching on a bush leaf just beside the paddy field at ~ 70 cm above the ground. Another unvouchered individual was in the Sarasah Uwak waterfall area but far from the waterfall, perching on bushes at ~ 60 cm above the ground (Fig. <xref ref-type="fig" rid="F10">10</xref>).</p><fig id="F9" position="float" orientation="portrait"><object-id xmlns:xlink="http://www.w3.org/1999/xlink" content-type="doi" xlink:type="simple">10.3897/zookeys.1168.98724.figure9</object-id><object-id xmlns:xlink="http://www.w3.org/1999/xlink" content-type="arpha" xlink:type="simple">DF22BE26-B2F2-5F02-A7BF-0411F343AF9A</object-id><label>Figure 9.</label><caption><p>Habitat type of <italic><tp:taxon-name><tp:taxon-name-part taxon-name-part-type="genus" reg="Cyrtodactylus">Cyrtodactylus</tp:taxon-name-part><tp:taxon-name-part taxon-name-part-type="species" reg="awalriyantoi">awalriyantoi</tp:taxon-name-part></tp:taxon-name></italic> sp. nov. in Sarasah Gasang Waterfall (<bold>A</bold>) and Lembah Anai Nature Reserve (<bold>B</bold>).</p></caption><graphic xmlns:xlink="http://www.w3.org/1999/xlink" xlink:href="zookeys-1168-367_article-98724__-g009.jpg" position="float" orientation="portrait" xlink:type="simple" id="oo_872856.jpg"><uri content-type="original_file" xlink:type="simple">https://binary.pensoft.net/fig/872856</uri></graphic></fig><fig id="F10" position="float" orientation="portrait"><object-id xmlns:xlink="http://www.w3.org/1999/xlink" content-type="doi" xlink:type="simple">10.3897/zookeys.1168.98724.figure10</object-id><object-id xmlns:xlink="http://www.w3.org/1999/xlink" content-type="arpha" xlink:type="simple">7718BFF0-C7B4-567D-9B1B-02E73F3B8487</object-id><label>Figure 10.</label><caption><p>Type locality and distribution of <italic><tp:taxon-name><tp:taxon-name-part taxon-name-part-type="genus" reg="Cyrtodactylus">C.</tp:taxon-name-part><tp:taxon-name-part taxon-name-part-type="species" reg="awalriyantoi">awalriyantoi</tp:taxon-name-part></tp:taxon-name></italic> sp. nov. in Sumatra Barat Province.</p></caption><graphic xmlns:xlink="http://www.w3.org/1999/xlink" xlink:href="zookeys-1168-367_article-98724__-g010.jpg" position="float" orientation="portrait" xlink:type="simple" id="oo_872857.jpg"><uri content-type="original_file" xlink:type="simple">https://binary.pensoft.net/fig/872857</uri></graphic></fig></tp:treatment-sec><tp:treatment-sec sec-type="distribution" id="SECID0EV6BG"><title>Distribution.</title><p>Currently, this new species is found only in Sumatra.</p></tp:treatment-sec><tp:treatment-sec sec-type="etymology" id="SECID0E16BG"><title>Etymology.</title><p>The specific epithet <italic>awalriyantoi</italic> is in reference to the Indonesian herpetologist, Awal Riyanto. He has dedicated much of his time researching Indonesian <italic><tp:taxon-name><tp:taxon-name-part taxon-name-part-type="genus" reg="Cyrtodactylus">Cyrtodactylus</tp:taxon-name-part></tp:taxon-name></italic> from Indonesia, as well as patiently and continuously supervising many younger amphibian and reptile taxonomists from both academic institutions and independent positions. Moreover, his contribution to the study of amphibians and other reptiles is significant for Indonesian herpetological knowledge and conservation.</p></tp:treatment-sec><tp:treatment-sec><!--Section generated to contain objects referenced in tp:taxon-treatment.--><fig id="F1" position="float" orientation="portrait"><object-id xmlns:xlink="http://www.w3.org/1999/xlink" content-type="doi" xlink:type="simple">10.3897/zookeys.1168.98724.figure1</object-id><object-id xmlns:xlink="http://www.w3.org/1999/xlink" content-type="arpha" xlink:type="simple">135A723C-EE86-50D9-94F3-E072217AB9EB</object-id><label>Figure 1.</label><caption><p>The maximum likelihood (<abbrev xmlns:xlink="http://www.w3.org/1999/xlink" xlink:title="Mental length, maximum length of mental shield" id="ABBRID0ESDBG" xlink:type="simple">ML</abbrev>) tree topology of the new species with other <italic><tp:taxon-name><tp:taxon-name-part taxon-name-part-type="genus" reg="Cyrtodactylus">Cyrtodactylus</tp:taxon-name-part></tp:taxon-name></italic> inferred by <abbrev xmlns:xlink="http://www.w3.org/1999/xlink" xlink:title="Natrium Dehydrogenase Subunit 2" id="ABBRID0E4DBG" xlink:type="simple">ND2</abbrev> gene sequences. The bold name within the <italic><tp:taxon-name><tp:taxon-name-part taxon-name-part-type="genus" reg="Cyrtodactylus"/><tp:taxon-name-part taxon-name-part-type="species" reg="sworderi">sworderi</tp:taxon-name-part></tp:taxon-name></italic> group indicates new species that is being described. The numbers beneath the branches are bootstrap values.</p></caption><graphic xmlns:xlink="http://www.w3.org/1999/xlink" xlink:href="zookeys-1168-367_article-98724__-g001.jpg" position="float" orientation="portrait" xlink:type="simple" id="oo_872848.jpg"><uri content-type="original_file" xlink:type="simple">https://binary.pensoft.net/fig/872848</uri></graphic></fig><table-wrap id="T2" position="float" orientation="portrait"><label>Table 2.</label><caption><p>Uncorrected p-distance (in %) of the <abbrev xmlns:xlink="http://www.w3.org/1999/xlink" xlink:title="Natrium Dehydrogenase Subunit 2" id="ABBRID0EIVAG" xlink:type="simple">ND2</abbrev> gene calculated for the new species and <italic><tp:taxon-name><tp:taxon-name-part taxon-name-part-type="genus" reg="Cyrtodactylus"/><tp:taxon-name-part taxon-name-part-type="species" reg="sworderi">sworderi</tp:taxon-name-part></tp:taxon-name></italic> and <italic><tp:taxon-name><tp:taxon-name-part taxon-name-part-type="genus" reg="Cyrtodactylus"/><tp:taxon-name-part taxon-name-part-type="species" reg="agamensis">agamensis</tp:taxon-name-part></tp:taxon-name></italic> groups. For the accession numbers for each species, refer to Table <xref ref-type="table" rid="T1">1</xref>.</p></caption><table id="TID0EK2BG" rules="all"><tbody><tr><th rowspan="1" colspan="1">No.</th><th rowspan="1" colspan="1">Species</th><th rowspan="1" colspan="1">1</th><th rowspan="1" colspan="1">2</th><th rowspan="1" colspan="1">3</th><th rowspan="1" colspan="1">4</th><th rowspan="1" colspan="1">5</th><th rowspan="1" colspan="1">6</th><th rowspan="1" colspan="1">7</th><th rowspan="1" colspan="1">8</th></tr><tr><td rowspan="1" colspan="1">1</td><td rowspan="1" colspan="1"><italic><tp:taxon-name><tp:taxon-name-part taxon-name-part-type="genus" reg="Cyrtodactylus">C.</tp:taxon-name-part><tp:taxon-name-part taxon-name-part-type="species" reg="awalriyantoi">awalriyantoi</tp:taxon-name-part></tp:taxon-name></italic> sp. nov.</td><td rowspan="1" colspan="1">0–0.5</td><td rowspan="1" colspan="1"/><td rowspan="1" colspan="1"/><td rowspan="1" colspan="1"/><td rowspan="1" colspan="1"/><td rowspan="1" colspan="1"/><td rowspan="1" colspan="1"/><td rowspan="1" colspan="1"/></tr><tr><td rowspan="1" colspan="1">2</td><td rowspan="1" colspan="1">
                  <italic>
                    <tp:taxon-name><tp:taxon-name-part taxon-name-part-type="genus" reg="Cyrtodactylus">C.</tp:taxon-name-part><tp:taxon-name-part taxon-name-part-type="species" reg="quadrivirgatus">quadrivirgatus</tp:taxon-name-part></tp:taxon-name>
                  </italic>
                </td><td rowspan="1" colspan="1">20–20.6</td><td rowspan="1" colspan="1"/><td rowspan="1" colspan="1"/><td rowspan="1" colspan="1"/><td rowspan="1" colspan="1"/><td rowspan="1" colspan="1"/><td rowspan="1" colspan="1"/><td rowspan="1" colspan="1"/></tr><tr><td rowspan="1" colspan="1">3</td><td rowspan="1" colspan="1">
                  <italic>
                    <tp:taxon-name><tp:taxon-name-part taxon-name-part-type="genus" reg="Cyrtodactylus">C.</tp:taxon-name-part><tp:taxon-name-part taxon-name-part-type="species" reg="guakanthanensis">guakanthanensis</tp:taxon-name-part></tp:taxon-name>
                  </italic>
                </td><td rowspan="1" colspan="1">22.8–23.5</td><td rowspan="1" colspan="1">19.5</td><td rowspan="1" colspan="1"/><td rowspan="1" colspan="1"/><td rowspan="1" colspan="1"/><td rowspan="1" colspan="1"/><td rowspan="1" colspan="1"/><td rowspan="1" colspan="1"/></tr><tr><td rowspan="1" colspan="1">4</td><td rowspan="1" colspan="1">
                  <italic>
                    <tp:taxon-name><tp:taxon-name-part taxon-name-part-type="genus" reg="Cyrtodactylus">C.</tp:taxon-name-part><tp:taxon-name-part taxon-name-part-type="species" reg="sworderi">sworderi</tp:taxon-name-part></tp:taxon-name>
                  </italic>
                </td><td rowspan="1" colspan="1">23.7–24.3</td><td rowspan="1" colspan="1">21.7</td><td rowspan="1" colspan="1">15.2</td><td rowspan="1" colspan="1"/><td rowspan="1" colspan="1"/><td rowspan="1" colspan="1"/><td rowspan="1" colspan="1"/><td rowspan="1" colspan="1"/></tr><tr><td rowspan="1" colspan="1">5</td><td rowspan="1" colspan="1">
                  <italic>
                    <tp:taxon-name><tp:taxon-name-part taxon-name-part-type="genus" reg="Cyrtodactylus">C.</tp:taxon-name-part><tp:taxon-name-part taxon-name-part-type="species" reg="tebuensis">tebuensis</tp:taxon-name-part></tp:taxon-name>
                  </italic>
                </td><td rowspan="1" colspan="1">20.9–21.5</td><td rowspan="1" colspan="1">20.2</td><td rowspan="1" colspan="1">13.4</td><td rowspan="1" colspan="1">17.1</td><td rowspan="1" colspan="1"/><td rowspan="1" colspan="1"/><td rowspan="1" colspan="1"/><td rowspan="1" colspan="1"/></tr><tr><td rowspan="1" colspan="1">6</td><td rowspan="1" colspan="1">
                  <italic>
                    <tp:taxon-name><tp:taxon-name-part taxon-name-part-type="genus" reg="Cyrtodactylus">C.</tp:taxon-name-part><tp:taxon-name-part taxon-name-part-type="species" reg="gunungsenyumensis">gunungsenyumensis</tp:taxon-name-part></tp:taxon-name>
                  </italic>
                </td><td rowspan="1" colspan="1">22.5–23.2</td><td rowspan="1" colspan="1">20.4</td><td rowspan="1" colspan="1">14.3</td><td rowspan="1" colspan="1">17.1</td><td rowspan="1" colspan="1">7.7</td><td rowspan="1" colspan="1"/><td rowspan="1" colspan="1"/><td rowspan="1" colspan="1"/></tr><tr><td rowspan="1" colspan="1">7</td><td rowspan="1" colspan="1">
                  <italic>
                    <tp:taxon-name><tp:taxon-name-part taxon-name-part-type="genus" reg="Cyrtodactylus">C.</tp:taxon-name-part><tp:taxon-name-part taxon-name-part-type="species" reg="semenanjungensis">semenanjungensis</tp:taxon-name-part></tp:taxon-name>
                  </italic>
                </td><td rowspan="1" colspan="1">32.3–33.1</td><td rowspan="1" colspan="1">26.5</td><td rowspan="1" colspan="1">31.4</td><td rowspan="1" colspan="1">32.1</td><td rowspan="1" colspan="1">30.4</td><td rowspan="1" colspan="1">28.3</td><td rowspan="1" colspan="1"/><td rowspan="1" colspan="1"/></tr><tr><td rowspan="1" colspan="1">8</td><td rowspan="1" colspan="1">
                  <italic>
                    <tp:taxon-name><tp:taxon-name-part taxon-name-part-type="genus" reg="Cyrtodactylus">C.</tp:taxon-name-part><tp:taxon-name-part taxon-name-part-type="species" reg="semicinctus">semicinctus</tp:taxon-name-part></tp:taxon-name>
                  </italic>
                </td><td rowspan="1" colspan="1">30.4–31.1</td><td rowspan="1" colspan="1">23.4</td><td rowspan="1" colspan="1">25.4</td><td rowspan="1" colspan="1">28.6</td><td rowspan="1" colspan="1">29.2</td><td rowspan="1" colspan="1">26.8</td><td rowspan="1" colspan="1">17.3</td><td rowspan="1" colspan="1"/></tr><tr><td rowspan="1" colspan="1">9</td><td rowspan="1" colspan="1">
                  <italic>
                    <tp:taxon-name><tp:taxon-name-part taxon-name-part-type="genus" reg="Cyrtodactylus">C.</tp:taxon-name-part><tp:taxon-name-part taxon-name-part-type="species" reg="psarops">psarops</tp:taxon-name-part></tp:taxon-name>
                  </italic>
                </td><td rowspan="1" colspan="1">33.6–34.3</td><td rowspan="1" colspan="1">27.4</td><td rowspan="1" colspan="1">28.3</td><td rowspan="1" colspan="1">35</td><td rowspan="1" colspan="1">31.3</td><td rowspan="1" colspan="1">26.8</td><td rowspan="1" colspan="1">26.1</td><td rowspan="1" colspan="1">22.7</td></tr></tbody></table></table-wrap><table-wrap id="T1" position="float" orientation="portrait"><label>Table 1.</label><caption><p>Species of <italic><tp:taxon-name><tp:taxon-name-part taxon-name-part-type="genus" reg="Cyrtodactylus">Cyrtodactylus</tp:taxon-name-part></tp:taxon-name></italic> used in the phylogenetic reconstruction including localities and GenBank accession numbers of the mitochondrial NADH dehydrogenase subunit 2 gene. PM= Peninsular Malaysia; Gn.= Gunung.</p></caption><table id="TID0EURAG" rules="all"><tbody><tr><th rowspan="1" colspan="1">Species</th><th rowspan="1" colspan="1">Locality</th><th rowspan="1" colspan="1">Museum number</th><th rowspan="1" colspan="1">Accession number</th><th rowspan="1" colspan="1">Source</th></tr><tr><td rowspan="1" colspan="5">
                  <bold><italic><tp:taxon-name><tp:taxon-name-part taxon-name-part-type="genus" reg="Cyrtodactylus"/><tp:taxon-name-part taxon-name-part-type="species" reg="agamensis">agamensis</tp:taxon-name-part></tp:taxon-name></italic> group</bold>
                </td></tr><tr><td rowspan="1" colspan="1">
                  <italic>
                    <tp:taxon-name><tp:taxon-name-part taxon-name-part-type="genus" reg="Cyrtodactylus">C.</tp:taxon-name-part><tp:taxon-name-part taxon-name-part-type="species" reg="metropolis">metropolis</tp:taxon-name-part></tp:taxon-name>
                  </italic>
                </td><td rowspan="1" colspan="1">Batu caves, Selangor, PM</td><td rowspan="1" colspan="1">LSUHC 11343</td><td rowspan="1" colspan="1" style="color: #396ba6">
                  <ext-link xmlns:xlink="http://www.w3.org/1999/xlink" xlink:href="KU253579" ext-link-type="gen" xlink:type="simple">KU253579</ext-link>
                </td><td rowspan="1" colspan="1">
                  <xref ref-type="bibr" rid="B5">Grismer et al. 2016</xref>
                </td></tr><tr><td rowspan="1" colspan="1">
                  <italic>
                    <tp:taxon-name><tp:taxon-name-part taxon-name-part-type="genus" reg="Cyrtodactylus">C.</tp:taxon-name-part><tp:taxon-name-part taxon-name-part-type="species" reg="payacola">payacola</tp:taxon-name-part></tp:taxon-name>
                  </italic>
                </td><td rowspan="1" colspan="1">Bukit Panchor, Penang, PM</td><td rowspan="1" colspan="1">LSUHC 10070</td><td rowspan="1" colspan="1" style="color: #396ba6">
                  <ext-link xmlns:xlink="http://www.w3.org/1999/xlink" xlink:href="JQ889190" ext-link-type="gen" xlink:type="simple">JQ889190</ext-link>
                </td><td rowspan="1" colspan="1">
                  <xref ref-type="bibr" rid="B10">Johnson et al. 2012</xref>
                </td></tr><tr><td rowspan="1" colspan="1">
                  <italic>
                    <tp:taxon-name><tp:taxon-name-part taxon-name-part-type="genus" reg="Cyrtodactylus">C.</tp:taxon-name-part><tp:taxon-name-part taxon-name-part-type="species" reg="majulah">majulah</tp:taxon-name-part></tp:taxon-name>
                  </italic>
                </td><td rowspan="1" colspan="1">Nee Soon Swamp, Singapore</td><td rowspan="1" colspan="1">ZRC 26951</td><td rowspan="1" colspan="1" style="color: #396ba6">
                  <ext-link xmlns:xlink="http://www.w3.org/1999/xlink" xlink:href="JX988529" ext-link-type="gen" xlink:type="simple">JX988529</ext-link>
                </td><td rowspan="1" colspan="1">
                  <xref ref-type="bibr" rid="B3">Grismer et al. 2013</xref>
                </td></tr><tr><td rowspan="1" colspan="1">
                  <italic>
                    <tp:taxon-name><tp:taxon-name-part taxon-name-part-type="genus" reg="Cyrtodactylus">C.</tp:taxon-name-part><tp:taxon-name-part taxon-name-part-type="species" reg="pantiensis">pantiensis</tp:taxon-name-part></tp:taxon-name>
                  </italic>
                </td><td rowspan="1" colspan="1">Gn. Panti, Johor, PM</td><td rowspan="1" colspan="1">LSUHC 8905</td><td rowspan="1" colspan="1" style="color: #396ba6">
                  <ext-link xmlns:xlink="http://www.w3.org/1999/xlink" xlink:href="JQ889186" ext-link-type="gen" xlink:type="simple">JQ889186</ext-link>
                </td><td rowspan="1" colspan="1">
                  <xref ref-type="bibr" rid="B10">Johnson et al. 2012</xref>
                </td></tr><tr><td rowspan="1" colspan="1">
                  <italic>
                    <tp:taxon-name><tp:taxon-name-part taxon-name-part-type="genus" reg="Cyrtodactylus">C.</tp:taxon-name-part><tp:taxon-name-part taxon-name-part-type="species" reg="tiomanensis">tiomanensis</tp:taxon-name-part></tp:taxon-name>
                  </italic>
                </td><td rowspan="1" colspan="1">Pahang, PM</td><td rowspan="1" colspan="1">LSUHC 6251</td><td rowspan="1" colspan="1" style="color: #396ba6">
                  <ext-link xmlns:xlink="http://www.w3.org/1999/xlink" xlink:href="JX440563" ext-link-type="gen" xlink:type="simple">JX440563</ext-link>
                </td><td rowspan="1" colspan="1">
                  <xref ref-type="bibr" rid="B24">Wood et al. 2012</xref>
                </td></tr><tr><td rowspan="1" colspan="1">
                  <italic>
                    <tp:taxon-name><tp:taxon-name-part taxon-name-part-type="genus" reg="Cyrtodactylus">C.</tp:taxon-name-part><tp:taxon-name-part taxon-name-part-type="species" reg="rosichonariefi">rosichonariefi</tp:taxon-name-part></tp:taxon-name>
                  </italic>
                </td><td rowspan="1" colspan="1">Bunguran, Great Natuna, Indonesia</td><td rowspan="1" colspan="1"><named-content xmlns:xlink="http://www.w3.org/1999/xlink" content-type="dwc:institutional_code" xlink:title="Museum Zoologicum Bogoriense" xlink:href="http://grbio.org/institution/museum-zoologicum-bogoriense" xlink:type="simple">MZB</named-content> Lace 12132</td><td rowspan="1" colspan="1" style="color: #396ba6">
                  <ext-link xmlns:xlink="http://www.w3.org/1999/xlink" xlink:href="KP256187" ext-link-type="gen" xlink:type="simple">KP256187</ext-link>
                </td><td rowspan="1" colspan="1">
                  <xref ref-type="bibr" rid="B19">Riyanto et al. 2015</xref>
                </td></tr><tr><td rowspan="1" colspan="1">
                  <italic>
                    <tp:taxon-name><tp:taxon-name-part taxon-name-part-type="genus" reg="Cyrtodactylus">C.</tp:taxon-name-part><tp:taxon-name-part taxon-name-part-type="species" reg="psarops">psarops</tp:taxon-name-part></tp:taxon-name>
                  </italic>
                </td><td rowspan="1" colspan="1">Indonesia</td><td rowspan="1" colspan="1"><named-content xmlns:xlink="http://www.w3.org/1999/xlink" content-type="dwc:institutional_code" xlink:title="Museum Zoologicum Bogoriense" xlink:href="http://grbio.org/institution/museum-zoologicum-bogoriense" xlink:type="simple">MZB</named-content> 9687</td><td rowspan="1" colspan="1" style="color: #396ba6">
                  <ext-link xmlns:xlink="http://www.w3.org/1999/xlink" xlink:href="MH248931" ext-link-type="gen" xlink:type="simple">MH248931</ext-link>
                </td><td rowspan="1" colspan="1">
                  <xref ref-type="bibr" rid="B17">O’Connell et al. 2019</xref>
                </td></tr><tr><td rowspan="1" colspan="1"><italic><tp:taxon-name><tp:taxon-name-part taxon-name-part-type="genus" reg="Cyrtodactylus">C.</tp:taxon-name-part></tp:taxon-name></italic> sp. 3</td><td rowspan="1" colspan="1">Indonesia</td><td rowspan="1" colspan="1">ENS 18140</td><td rowspan="1" colspan="1" style="color: #396ba6">
                  <ext-link xmlns:xlink="http://www.w3.org/1999/xlink" xlink:href="MH248911" ext-link-type="gen" xlink:type="simple">MH248911</ext-link>
                </td><td rowspan="1" colspan="1">
                  <xref ref-type="bibr" rid="B17">O’Connell et al. 2019</xref>
                </td></tr><tr><td rowspan="1" colspan="1"><italic><tp:taxon-name><tp:taxon-name-part taxon-name-part-type="genus" reg="Cyrtodactylus">C.</tp:taxon-name-part></tp:taxon-name></italic> sp. 4</td><td rowspan="1" colspan="1">Indonesia</td><td rowspan="1" colspan="1">ENS 18591</td><td rowspan="1" colspan="1" style="color: #396ba6">
                  <ext-link xmlns:xlink="http://www.w3.org/1999/xlink" xlink:href="MH248912" ext-link-type="gen" xlink:type="simple">MH248912</ext-link>
                </td><td rowspan="1" colspan="1">
                  <xref ref-type="bibr" rid="B17">O’Connell et al. 2019</xref>
                </td></tr><tr><td rowspan="1" colspan="1"><italic><tp:taxon-name><tp:taxon-name-part taxon-name-part-type="genus" reg="Cyrtodactylus">C.</tp:taxon-name-part></tp:taxon-name></italic> sp. 5</td><td rowspan="1" colspan="1">Indonesia</td><td rowspan="1" colspan="1">ENS 18659</td><td rowspan="1" colspan="1" style="color: #396ba6">
                  <ext-link xmlns:xlink="http://www.w3.org/1999/xlink" xlink:href="MH248916" ext-link-type="gen" xlink:type="simple">MH248916</ext-link>
                </td><td rowspan="1" colspan="1">
                  <xref ref-type="bibr" rid="B17">O’Connell et al. 2019</xref>
                </td></tr><tr><td rowspan="1" colspan="1"><italic><tp:taxon-name><tp:taxon-name-part taxon-name-part-type="genus" reg="Cyrtodactylus">C.</tp:taxon-name-part></tp:taxon-name></italic> sp. 6</td><td rowspan="1" colspan="1">Indonesia</td><td rowspan="1" colspan="1">ENS 18719</td><td rowspan="1" colspan="1" style="color: #396ba6">
                  <ext-link xmlns:xlink="http://www.w3.org/1999/xlink" xlink:href="MH248917" ext-link-type="gen" xlink:type="simple">MH248917</ext-link>
                </td><td rowspan="1" colspan="1">
                  <xref ref-type="bibr" rid="B17">O’Connell et al. 2019</xref>
                </td></tr><tr><td rowspan="1" colspan="1">
                  <italic>
                    <tp:taxon-name><tp:taxon-name-part taxon-name-part-type="genus" reg="Cyrtodactylus">C.</tp:taxon-name-part><tp:taxon-name-part taxon-name-part-type="species" reg="semenanjungensis">semenanjungensis</tp:taxon-name-part></tp:taxon-name>
                  </italic>
                </td><td rowspan="1" colspan="1">Gn. Panti, Johor, PM</td><td rowspan="1" colspan="1">LSUHC 8900</td><td rowspan="1" colspan="1" style="color: #396ba6">
                  <ext-link xmlns:xlink="http://www.w3.org/1999/xlink" xlink:href="JQ889177" ext-link-type="gen" xlink:type="simple">JQ889177</ext-link>
                </td><td rowspan="1" colspan="1">
                  <xref ref-type="bibr" rid="B10">Johnson et al. 2012</xref>
                </td></tr><tr><td rowspan="1" colspan="1">
                  <italic>
                    <tp:taxon-name><tp:taxon-name-part taxon-name-part-type="genus" reg="Cyrtodactylus">C.</tp:taxon-name-part><tp:taxon-name-part taxon-name-part-type="species" reg="semicinctus">semicinctus</tp:taxon-name-part></tp:taxon-name>
                  </italic>
                </td><td rowspan="1" colspan="1">Indonesia</td><td rowspan="1" colspan="1">ENS 14749</td><td rowspan="1" colspan="1" style="color: #396ba6">
                  <ext-link xmlns:xlink="http://www.w3.org/1999/xlink" xlink:href="MH248925" ext-link-type="gen" xlink:type="simple">MH248925</ext-link>
                </td><td rowspan="1" colspan="1">
                  <xref ref-type="bibr" rid="B17">O’Connell et al. 2019</xref>
                </td></tr><tr><td rowspan="1" colspan="1"><tp:taxon-name><tp:taxon-name-part taxon-name-part-type="genus" reg="Cyrtodactylus">C.</tp:taxon-name-part></tp:taxon-name> cf. <tp:taxon-name><tp:taxon-name-part taxon-name-part-type="genus" reg="Cyrtodactylus"/><tp:taxon-name-part taxon-name-part-type="species" reg="agamensis">agamensis</tp:taxon-name-part></tp:taxon-name></td><td rowspan="1" colspan="1">Indonesia</td><td rowspan="1" colspan="1">ENS 19634</td><td rowspan="1" colspan="1" style="color: #396ba6">
                  <ext-link xmlns:xlink="http://www.w3.org/1999/xlink" xlink:href="MH248908" ext-link-type="gen" xlink:type="simple">MH248908</ext-link>
                </td><td rowspan="1" colspan="1">
                  <xref ref-type="bibr" rid="B17">O’Connell et al. 2019</xref>
                </td></tr><tr><td rowspan="1" colspan="5">
                  <bold><italic><tp:taxon-name><tp:taxon-name-part taxon-name-part-type="genus" reg="Cyrtodactylus"/><tp:taxon-name-part taxon-name-part-type="species" reg="sworderi">sworderi</tp:taxon-name-part></tp:taxon-name></italic> group</bold>
                </td></tr><tr><td rowspan="1" colspan="1">
                  <italic>
                    <tp:taxon-name><tp:taxon-name-part taxon-name-part-type="genus" reg="Cyrtodactylus">C.</tp:taxon-name-part><tp:taxon-name-part taxon-name-part-type="species" reg="quadrivirgatus">quadrivirgatus</tp:taxon-name-part></tp:taxon-name>
                  </italic>
                </td><td rowspan="1" colspan="1">Bukit Larut, Perak, PM</td><td rowspan="1" colspan="1">LSUHC 8859</td><td rowspan="1" colspan="1" style="color: #396ba6">
                  <ext-link xmlns:xlink="http://www.w3.org/1999/xlink" xlink:href="JQ889241" ext-link-type="gen" xlink:type="simple">JQ889241</ext-link>
                </td><td rowspan="1" colspan="1">
                  <xref ref-type="bibr" rid="B10">Johnson et al. 2012</xref>
                </td></tr><tr><td rowspan="1" colspan="1">
                  <italic>
                    <tp:taxon-name><tp:taxon-name-part taxon-name-part-type="genus" reg="Cyrtodactylus">C.</tp:taxon-name-part><tp:taxon-name-part taxon-name-part-type="species" reg="guakanthanensis">guakanthanensis</tp:taxon-name-part></tp:taxon-name>
                  </italic>
                </td><td rowspan="1" colspan="1">Gua Kanthan, Perak, PM</td><td rowspan="1" colspan="1">LSUHC 11323</td><td rowspan="1" colspan="1" style="color: #396ba6">
                  <ext-link xmlns:xlink="http://www.w3.org/1999/xlink" xlink:href="KU253577" ext-link-type="gen" xlink:type="simple">KU253577</ext-link>
                </td><td rowspan="1" colspan="1">
                  <xref ref-type="bibr" rid="B5">Grismer et al. 2016</xref>
                </td></tr><tr><td rowspan="1" colspan="1">
                  <italic>
                    <tp:taxon-name><tp:taxon-name-part taxon-name-part-type="genus" reg="Cyrtodactylus">C.</tp:taxon-name-part><tp:taxon-name-part taxon-name-part-type="species" reg="tebuensis">tebuensis</tp:taxon-name-part></tp:taxon-name>
                  </italic>
                </td><td rowspan="1" colspan="1">Gn. Tebu, Terengganu, PM</td><td rowspan="1" colspan="1">LSUHC 10902</td><td rowspan="1" colspan="1" style="color: #396ba6">
                  <ext-link xmlns:xlink="http://www.w3.org/1999/xlink" xlink:href="JX988527" ext-link-type="gen" xlink:type="simple">JX988527</ext-link>
                </td><td rowspan="1" colspan="1">
                  <xref ref-type="bibr" rid="B24">Wood et al. 2012</xref>
                </td></tr><tr><td rowspan="1" colspan="1">
                  <italic>
                    <tp:taxon-name><tp:taxon-name-part taxon-name-part-type="genus" reg="Cyrtodactylus">C.</tp:taxon-name-part><tp:taxon-name-part taxon-name-part-type="species" reg="sworderi">sworderi</tp:taxon-name-part></tp:taxon-name>
                  </italic>
                </td><td rowspan="1" colspan="1">Sungai Kawal, Peta, PM</td><td rowspan="1" colspan="1">LSUHC 7685</td><td rowspan="1" colspan="1" style="color: #396ba6">
                  <ext-link xmlns:xlink="http://www.w3.org/1999/xlink" xlink:href="JQ889189" ext-link-type="gen" xlink:type="simple">JQ889189</ext-link>
                </td><td rowspan="1" colspan="1">
                  <xref ref-type="bibr" rid="B10">Johnson et al. 2012</xref>
                </td></tr><tr><td rowspan="1" colspan="1">
                  <italic>
                    <tp:taxon-name><tp:taxon-name-part taxon-name-part-type="genus" reg="Cyrtodactylus">C.</tp:taxon-name-part><tp:taxon-name-part taxon-name-part-type="species" reg="gunungsenyumensis">gunungsenyumensis</tp:taxon-name-part></tp:taxon-name>
                  </italic>
                </td><td rowspan="1" colspan="1">Hutan Lipur Gn. Senyum, Pahang, PM</td><td rowspan="1" colspan="1">LSUHC 12201</td><td rowspan="1" colspan="1" style="color: #396ba6">
                  <ext-link xmlns:xlink="http://www.w3.org/1999/xlink" xlink:href="KU253585" ext-link-type="gen" xlink:type="simple">KU253585</ext-link>
                </td><td rowspan="1" colspan="1">
                  <xref ref-type="bibr" rid="B5">Grismer et al. 2016</xref>
                </td></tr><tr><td rowspan="5" colspan="1"><italic><tp:taxon-name><tp:taxon-name-part taxon-name-part-type="genus" reg="Cyrtodactylus">C.</tp:taxon-name-part><tp:taxon-name-part taxon-name-part-type="species" reg="awalriyantoi">awalriyantoi</tp:taxon-name-part></tp:taxon-name></italic> sp.nov.</td><td rowspan="5" colspan="1">Sungai Geringging, Padang Pariaman</td><td rowspan="1" colspan="1"><abbrev xmlns:xlink="http://www.w3.org/1999/xlink" xlink:title="Department of Biology, Universitas Negeri Padang" id="ABBRID0EVZAE" xlink:type="simple">UNP</abbrev> 153</td><td rowspan="1" colspan="1" style="color: #396ba6">
                  <ext-link xmlns:xlink="http://www.w3.org/1999/xlink" xlink:href="OR122991" ext-link-type="gen" xlink:type="simple">OR122991</ext-link>
                </td><td rowspan="5" colspan="1">This study</td></tr><tr><td rowspan="1" colspan="1"><abbrev xmlns:xlink="http://www.w3.org/1999/xlink" xlink:title="Department of Biology, Universitas Negeri Padang" id="ABBRID0EL1AE" xlink:type="simple">UNP</abbrev> 161</td><td rowspan="1" colspan="1" style="color: #396ba6">
                  <ext-link xmlns:xlink="http://www.w3.org/1999/xlink" xlink:href="OR122987" ext-link-type="gen" xlink:type="simple">OR122987</ext-link>
                </td></tr><tr><td rowspan="1" colspan="1"><abbrev xmlns:xlink="http://www.w3.org/1999/xlink" xlink:title="Department of Biology, Universitas Negeri Padang" id="ABBRID0E51AE" xlink:type="simple">UNP</abbrev> 162</td><td rowspan="1" colspan="1" style="color: #396ba6">
                  <ext-link xmlns:xlink="http://www.w3.org/1999/xlink" xlink:href="OR122988" ext-link-type="gen" xlink:type="simple">OR122988</ext-link>
                </td></tr><tr><td rowspan="1" colspan="1"><abbrev xmlns:xlink="http://www.w3.org/1999/xlink" xlink:title="Department of Biology, Universitas Negeri Padang" id="ABBRID0ER2AE" xlink:type="simple">UNP</abbrev> 163</td><td rowspan="1" colspan="1" style="color: #396ba6">
                  <ext-link xmlns:xlink="http://www.w3.org/1999/xlink" xlink:href="OR122989" ext-link-type="gen" xlink:type="simple">OR122989</ext-link>
                </td></tr><tr><td rowspan="1" colspan="1"><abbrev xmlns:xlink="http://www.w3.org/1999/xlink" xlink:title="Department of Biology, Universitas Negeri Padang" id="ABBRID0EE3AE" xlink:type="simple">UNP</abbrev> 164</td><td rowspan="1" colspan="1" style="color: #396ba6">
                  <ext-link xmlns:xlink="http://www.w3.org/1999/xlink" xlink:href="OR122990" ext-link-type="gen" xlink:type="simple">OR122990</ext-link>
                </td></tr><tr><td rowspan="1" colspan="5">
                  <bold><italic><tp:taxon-name><tp:taxon-name-part taxon-name-part-type="genus" reg="Cyrtodactylus"/><tp:taxon-name-part taxon-name-part-type="species" reg="lateralis">lateralis</tp:taxon-name-part></tp:taxon-name></italic> group</bold>
                </td></tr><tr><td rowspan="1" colspan="1">
                  <italic>
                    <tp:taxon-name><tp:taxon-name-part taxon-name-part-type="genus" reg="Cyrtodactylus">C.</tp:taxon-name-part><tp:taxon-name-part taxon-name-part-type="species" reg="lateralis">lateralis</tp:taxon-name-part></tp:taxon-name>
                  </italic>
                </td><td rowspan="1" colspan="1">Indonesia</td><td rowspan="1" colspan="1">UTA 62916</td><td rowspan="1" colspan="1" style="color: #396ba6">
                  <ext-link xmlns:xlink="http://www.w3.org/1999/xlink" xlink:href="KU893163" ext-link-type="gen" xlink:type="simple">KU893163</ext-link>
                </td><td rowspan="1" colspan="1">
                  <xref ref-type="bibr" rid="B8">Harvey et al. 2016</xref>
                </td></tr><tr><td rowspan="1" colspan="1">
                  <italic>
                    <tp:taxon-name><tp:taxon-name-part taxon-name-part-type="genus" reg="Cyrtodactylus">C.</tp:taxon-name-part><tp:taxon-name-part taxon-name-part-type="species" reg="rubidus">rubidus</tp:taxon-name-part></tp:taxon-name>
                  </italic>
                </td><td rowspan="1" colspan="1">–</td><td rowspan="1" colspan="1">CES 131445</td><td rowspan="1" colspan="1" style="color: #396ba6">
                  <ext-link xmlns:xlink="http://www.w3.org/1999/xlink" xlink:href="KM255203" ext-link-type="gen" xlink:type="simple">KM255203</ext-link>
                </td><td rowspan="1" colspan="1">
                  <xref ref-type="bibr" rid="B1">Agarwal et al. 2014</xref>
                </td></tr><tr><td rowspan="1" colspan="1">
                  <italic>
                    <tp:taxon-name><tp:taxon-name-part taxon-name-part-type="genus" reg="Cyrtodactylus">C.</tp:taxon-name-part><tp:taxon-name-part taxon-name-part-type="species" reg="durio">durio</tp:taxon-name-part></tp:taxon-name>
                  </italic>
                </td><td rowspan="1" colspan="1">Malaysia</td><td rowspan="1" colspan="1">LSUHC 9725</td><td rowspan="1" colspan="1" style="color: #396ba6">
                  <ext-link xmlns:xlink="http://www.w3.org/1999/xlink" xlink:href="KU893159" ext-link-type="gen" xlink:type="simple">KU893159</ext-link>
                </td><td rowspan="1" colspan="1">
                  <xref ref-type="bibr" rid="B8">Harvey et al. 2016</xref>
                </td></tr><tr><td rowspan="1" colspan="5">
                  <bold><italic><tp:taxon-name><tp:taxon-name-part taxon-name-part-type="genus" reg="Cyrtodactylus"/><tp:taxon-name-part taxon-name-part-type="species" reg="marmoratus">marmoratus</tp:taxon-name-part></tp:taxon-name></italic> group</bold>
                </td></tr><tr><td rowspan="1" colspan="1">
                  <italic>
                    <tp:taxon-name><tp:taxon-name-part taxon-name-part-type="genus" reg="Cyrtodactylus">C.</tp:taxon-name-part><tp:taxon-name-part taxon-name-part-type="species" reg="marmoratus">marmoratus</tp:taxon-name-part></tp:taxon-name>
                  </italic>
                </td><td rowspan="1" colspan="1">Indonesia</td><td rowspan="1" colspan="1">ENS 15932</td><td rowspan="1" colspan="1" style="color: #396ba6">
                  <ext-link xmlns:xlink="http://www.w3.org/1999/xlink" xlink:href="KR921721" ext-link-type="gen" xlink:type="simple">KR921721</ext-link>
                </td><td rowspan="1" colspan="1">
                  <xref ref-type="bibr" rid="B7">Harvey et al. 2015</xref>
                </td></tr><tr><td rowspan="1" colspan="1">
                  <italic>
                    <tp:taxon-name><tp:taxon-name-part taxon-name-part-type="genus" reg="Cyrtodactylus">C.</tp:taxon-name-part><tp:taxon-name-part taxon-name-part-type="species" reg="papuensis">papuensis</tp:taxon-name-part></tp:taxon-name>
                  </italic>
                </td><td rowspan="1" colspan="1">–</td><td rowspan="1" colspan="1">SAMA R62652</td><td rowspan="1" colspan="1" style="color: #396ba6">
                  <ext-link xmlns:xlink="http://www.w3.org/1999/xlink" xlink:href="JQ820320" ext-link-type="gen" xlink:type="simple">JQ820320</ext-link>
                </td><td rowspan="1" colspan="1">
                  <xref ref-type="bibr" rid="B18">Oliver et al. 2012</xref>
                </td></tr><tr><td rowspan="1" colspan="1"><italic><tp:taxon-name><tp:taxon-name-part taxon-name-part-type="genus" reg="Cyrtodactylus">C.</tp:taxon-name-part></tp:taxon-name></italic> sp. 1</td><td rowspan="1" colspan="1">Indonesia</td><td rowspan="1" colspan="1">ENS 15813</td><td rowspan="1" colspan="1" style="color: #396ba6">
                  <ext-link xmlns:xlink="http://www.w3.org/1999/xlink" xlink:href="KR921697" ext-link-type="gen" xlink:type="simple">KR921697</ext-link>
                </td><td rowspan="1" colspan="1">
                  <xref ref-type="bibr" rid="B7">Harvey et al. 2015</xref>
                </td></tr><tr><td rowspan="1" colspan="1"><italic><tp:taxon-name><tp:taxon-name-part taxon-name-part-type="genus" reg="Cyrtodactylus">C.</tp:taxon-name-part></tp:taxon-name></italic> sp. 2</td><td rowspan="1" colspan="1">Indonesia</td><td rowspan="1" colspan="1">ENS 15784</td><td rowspan="1" colspan="1" style="color: #396ba6">
                  <ext-link xmlns:xlink="http://www.w3.org/1999/xlink" xlink:href="KR921689" ext-link-type="gen" xlink:type="simple">KR921689</ext-link>
                </td><td rowspan="1" colspan="1">
                  <xref ref-type="bibr" rid="B7">Harvey et al. 2015</xref>
                </td></tr><tr><td rowspan="1" colspan="5">
                  <bold><italic><tp:taxon-name><tp:taxon-name-part taxon-name-part-type="genus" reg="Cyrtodactylus"/><tp:taxon-name-part taxon-name-part-type="species" reg="darmandvillei">darmandvillei</tp:taxon-name-part></tp:taxon-name></italic> group</bold>
                </td></tr><tr><td rowspan="1" colspan="1">
                  <italic>
                    <tp:taxon-name><tp:taxon-name-part taxon-name-part-type="genus" reg="Cyrtodactylus">C.</tp:taxon-name-part><tp:taxon-name-part taxon-name-part-type="species" reg="batucolus">batucolus</tp:taxon-name-part></tp:taxon-name>
                  </italic>
                </td><td rowspan="1" colspan="1">Pulau Besar, Melaka, PM</td><td rowspan="1" colspan="1">LSUHC 8934</td><td rowspan="1" colspan="1" style="color: #396ba6">
                  <ext-link xmlns:xlink="http://www.w3.org/1999/xlink" xlink:href="JQ889179" ext-link-type="gen" xlink:type="simple">JQ889179</ext-link>
                </td><td rowspan="1" colspan="1">
                  <xref ref-type="bibr" rid="B10">Johnson et al. 2012</xref>
                </td></tr><tr><td rowspan="1" colspan="1">
                  <italic>
                    <tp:taxon-name><tp:taxon-name-part taxon-name-part-type="genus" reg="Cyrtodactylus">C.</tp:taxon-name-part><tp:taxon-name-part taxon-name-part-type="species" reg="petani">petani</tp:taxon-name-part></tp:taxon-name>
                  </italic>
                </td><td rowspan="1" colspan="1">Pasuruan, Jawa Timur, Indonesia</td><td rowspan="1" colspan="1"><named-content xmlns:xlink="http://www.w3.org/1999/xlink" content-type="dwc:institutional_code" xlink:title="Museum Zoologicum Bogoriense" xlink:href="http://grbio.org/institution/museum-zoologicum-bogoriense" xlink:type="simple">MZB</named-content> Lace 11706</td><td rowspan="1" colspan="1" style="color: #396ba6">
                  <ext-link xmlns:xlink="http://www.w3.org/1999/xlink" xlink:href="KU232620" ext-link-type="gen" xlink:type="simple">KU232620</ext-link>
                </td><td rowspan="1" colspan="1">
                  <xref ref-type="bibr" rid="B5">Grismer et al. 2016</xref>
                </td></tr><tr><td rowspan="1" colspan="1">
                  <italic>
                    <tp:taxon-name><tp:taxon-name-part taxon-name-part-type="genus" reg="Cyrtodactylus">C.</tp:taxon-name-part><tp:taxon-name-part taxon-name-part-type="species" reg="kimberleyensis">kimberleyensis</tp:taxon-name-part></tp:taxon-name>
                  </italic>
                </td><td rowspan="1" colspan="1">Siuna, Sulawesi Tengah, Pulau Sulawesi, Indonesia</td><td rowspan="1" colspan="1">WAM R164144</td><td rowspan="1" colspan="1" style="color: #396ba6">
                  <ext-link xmlns:xlink="http://www.w3.org/1999/xlink" xlink:href="JX440544" ext-link-type="gen" xlink:type="simple">JX440544</ext-link>
                </td><td rowspan="1" colspan="1">
                  <xref ref-type="bibr" rid="B24">Wood et al. 2012</xref>
                </td></tr><tr><td rowspan="1" colspan="1">
                  <italic>
                    <tp:taxon-name><tp:taxon-name-part taxon-name-part-type="genus" reg="Cyrtodactylus">C.</tp:taxon-name-part><tp:taxon-name-part taxon-name-part-type="species" reg="jellesmae">jellesmae</tp:taxon-name-part></tp:taxon-name>
                  </italic>
                </td><td rowspan="1" colspan="1">Siuna, Sulawesi Tengah, Pulau Sulawesi, Indonesia</td><td rowspan="1" colspan="1">RMB 1672</td><td rowspan="1" colspan="1" style="color: #396ba6">
                  <ext-link xmlns:xlink="http://www.w3.org/1999/xlink" xlink:href="GU550721" ext-link-type="gen" xlink:type="simple">GU550721</ext-link>
                </td><td rowspan="1" colspan="1">
                  <xref ref-type="bibr" rid="B21">Siler et al. 2010</xref>
                </td></tr><tr><td rowspan="1" colspan="1">
                  <italic>
                    <tp:taxon-name><tp:taxon-name-part taxon-name-part-type="genus" reg="Cyrtodactylus">C.</tp:taxon-name-part><tp:taxon-name-part taxon-name-part-type="species" reg="sadleiri">sadleiri</tp:taxon-name-part></tp:taxon-name>
                  </italic>
                </td><td rowspan="1" colspan="1">Christmas island, Australia</td><td rowspan="1" colspan="1">SAMA R34810</td><td rowspan="1" colspan="1" style="color: #396ba6">
                  <ext-link xmlns:xlink="http://www.w3.org/1999/xlink" xlink:href="JQ820309" ext-link-type="gen" xlink:type="simple">JQ820309</ext-link>
                </td><td rowspan="1" colspan="1">
                  <xref ref-type="bibr" rid="B18">Oliver et al. 2012</xref>
                </td></tr><tr><td rowspan="1" colspan="1">
                  <italic>
                    <tp:taxon-name><tp:taxon-name-part taxon-name-part-type="genus" reg="Cyrtodactylus">C.</tp:taxon-name-part><tp:taxon-name-part taxon-name-part-type="species" reg="seribuatensis">seribuatensis</tp:taxon-name-part></tp:taxon-name>
                  </italic>
                </td><td rowspan="1" colspan="1">Pulau Nangka Kecil, Johor, PM</td><td rowspan="1" colspan="1">LSUHC 6349</td><td rowspan="1" colspan="1" style="color: #396ba6">
                  <ext-link xmlns:xlink="http://www.w3.org/1999/xlink" xlink:href="JQ889187" ext-link-type="gen" xlink:type="simple">JQ889187</ext-link>
                </td><td rowspan="1" colspan="1">
                  <xref ref-type="bibr" rid="B10">Johnson et al. 2012</xref>
                </td></tr><tr><td rowspan="1" colspan="1">
                  <italic>
                    <tp:taxon-name><tp:taxon-name-part taxon-name-part-type="genus" reg="Cyrtodactylus">C.</tp:taxon-name-part><tp:taxon-name-part taxon-name-part-type="species" reg="darmandvillei">darmandvillei</tp:taxon-name-part></tp:taxon-name>
                  </italic>
                </td><td rowspan="1" colspan="1">Nusa Tenggara Barat, Indonesia</td><td rowspan="1" colspan="1">WAM R98393</td><td rowspan="1" colspan="1" style="color: #396ba6">
                  <ext-link xmlns:xlink="http://www.w3.org/1999/xlink" xlink:href="JX440533" ext-link-type="gen" xlink:type="simple">JX440533</ext-link>
                </td><td rowspan="1" colspan="1">
                  <xref ref-type="bibr" rid="B24">Wood et al. 2012</xref>
                </td></tr><tr><td rowspan="1" colspan="5">
                  <bold>Outgroup</bold>
                </td></tr><tr><td rowspan="1" colspan="1">
                  <italic>
                    <tp:taxon-name><tp:taxon-name-part taxon-name-part-type="genus" reg="Hemidactylus">Hemidactylus</tp:taxon-name-part><tp:taxon-name-part taxon-name-part-type="species" reg="frenatus">frenatus</tp:taxon-name-part></tp:taxon-name>
                  </italic>
                </td><td rowspan="1" colspan="1">–</td><td rowspan="1" colspan="1">LLG 4871</td><td rowspan="1" colspan="1" style="color: #396ba6">
                  <ext-link xmlns:xlink="http://www.w3.org/1999/xlink" xlink:href="GQ458049" ext-link-type="gen" xlink:type="simple">GQ458049</ext-link>
                </td><td rowspan="1" colspan="1">
                  <xref ref-type="bibr" rid="B16">Murthy et al. 2015</xref>
                </td></tr><tr><td rowspan="1" colspan="1">
                  <italic>
                    <tp:taxon-name><tp:taxon-name-part taxon-name-part-type="genus" reg="Gekko">Gekko</tp:taxon-name-part><tp:taxon-name-part taxon-name-part-type="species" reg="gecko">gecko</tp:taxon-name-part></tp:taxon-name>
                  </italic>
                </td><td rowspan="1" colspan="1">Thailand: Patong Beach, Kathu District, Phuket Island, Phuket Province</td><td rowspan="1" colspan="1">MVZ 215314</td><td rowspan="1" colspan="1" style="color: #396ba6">
                  <ext-link xmlns:xlink="http://www.w3.org/1999/xlink" xlink:href="AF114249" ext-link-type="gen" xlink:type="simple">AF114249</ext-link>
                </td><td rowspan="1" colspan="1">
                  <xref ref-type="bibr" rid="B14">Macey et al. 1999b</xref>
                </td></tr></tbody></table></table-wrap></tp:treatment-sec></tp:taxon-treatment>
