# Supplementary material for: ﻿A new species of the Cyrtodactylusquadrivirgatus complex (Chordata, Reptilia, Squamata, Gekkonidae) from Sumatra Barat, Indonesia
Source: Zookeys. 2023 Jul 4;1168:367–86. doi: 10.3897/zookeys.1168.98724 (PMC10336721; doi:10.3897/zookeys.1168.98724)
Supplement: Supplementary material 1 — Morphometric and meristic data [file zookeys-1168-367_article-98724__-s001.xlsx]

## Sheet: Sheet1
		Holotype	Paratype
		UNP070	UNP066	UNP069	UNP065	UNP075	UNP073	UNP104	UNP067	UNP142	UNP072	UNP071	UNP103	UNP143	UNP161	UNP162	UNP163	UNP164	UNP153
		male	male	female	male	female	female	male	female	female	female	male	female	female	male	male	male	male	female
	Morphometric (in milimeter)
1	SVL	49.9	43.35	44.8	44.65	44.4	45.3	44.95	41.8	42.8	37.5	49.2	48	39.5	53.78	44.82	52.21	45.13	50.41
2	AX	19.05	20.35	20.45	19.56	20.5	19.35	20.7	18.32	22.65	16.65	21.1	22	18.05	24.31	18.86	24.24	20.3	21.52
3	TL	31.4	50.76	51.45	48.7	50.19	31.7	53.3	36.3	45.4	43.3	54.77	38.35	35	39.08	51.87	7.97	49.53	37.21
4	AL	17.94	16.43	16.4	16.35	16.63	17.23	14.7	16.75	16.75	13.23	17.78	16.45	13.65	19.47	17.66	18.8	16.5	19.3
5	LL	21.09	18.2	21.47	21.62	20.04	21.91	21.4	19.22	21.05	18.6	21.22	22.3	20.4	21.75	20.43	22.75	20.07	21.23
6	HL	14.68	12.3	12.9	12.6	13.08	13.35	11.4	12.68	11.7	11.52	14.34	13.5	11.15	15.14	13.43	15.42	13.53	14.63
7	HW	7.96	7.26	7.67	7.3	7.41	7.63	7	6.88	7.25	6.21	7.67	8.05	7	8.45	7.44	8.07	7.07	7.79
8	HH	5.17	4.43	4.62	4.38	4.45	5.22	4.6	4.39	4.9	3.36	5.49	4.6	5	5.11	4.76	5.06	4.33	4.82
9	SL	5.5	4.85	5.45	4.9	4.9	5.4	4.8	5.2	4.8	4.3	5.35	5.65	5	5.64	5.29	5.29	4.51	4.95
10	OEL	3.54	3.38	3.22	3.76	3.75	3.58	3.1	3.46	3.1	3.1	3.72	3	3.35	3.87	3.32	3.78	3.68	3.93
11	OD	3.98	2.65	2.8	2.8	2.63	2.66	2.7	2.64	2.9	2.2	3.8	3	2.65	3.01	2.79	3.16	2.39	3.39
12	EL	0.37	0.95	1.1	0.91	0.77	0.7	1.15	0.88	1	0.7	0.28	1	0.65	0.63	0.38	0.46	0.79	0.55
13	ML	1.3	1.26	1.2	1.3	1.26	1.32	1.3	1.21	1.3	1	1.18	1.31	0.9	1.24	1.3	1.62	1.54	1.43
14	EN	4.2	4	4	3.65	4	4.05	4.05	3.4	4	3.35	3.8	3.8	3.55	3.92	3.9	3.96	4.02	4.09
15	IN	2	1.7	2	1.7	2.1	2	1.8	1.75	1.8	1.4	1.7	1.7	1.5	1.25	1.23	1.21	1.14	1.22
16	SA	19.1	16.012	16.219	16.527	16.522	16.766	17.764	15.574	17.782	14.887	18.782	18.572	14.846	21.43	17.71	19.51	17.72	21.41
	Meristic
1	DTR	18	19	19	17	19	18	19	16	16	19	17	18	18	19	18	19	19	19
2	PVT	31	34	34	34	35	41	35	35	38	32	31	36	37	32	32	35	35	33
3	VS	32	39	34	36	34	40	38	38	37	38	37	38	34	43	38	41	41	39
4	EPFS	27	31	26	24	34	26	35	27	28	26	26	31	33	36	37	44	44	49
5	PP	0	0	0	0	0	0	0	0	0	0	0	0	0	0	0	0	0	0
6	PFP	0	0	2	0	0	0	0	0	2	0	0	0	0	0	0	0	0	0
7	PCT	4	4	4	4	4	4	4	4	4	4	4	4	4	2	2	2	2	2
8	LT4	15	15	16	16	16	14	16	15	15	17	18	16	16	18	19	19	17	18
9	SLL	9	11	11	10	12	11	11	11	10	11	11	10	11	14	14	13	14	12
10	SLR	9	12	12	11	12	10	9	10	12	10	11	10	11	13	11	15	15	12
11	ILL	9	10	9	10	10	11	9	9	10	10	10	10	10	11	10	12	12	11
12	ILR	9	10	9	10	10	10	9	10	9	9	9	10	10	11	10	11	11	11
13	IN	5	5	5	5	5	5	5	5	6	5	5	5	5	5	5	5	5	5
14	GUL	5	5	6	6	5	5	3	5	3	5	5	4	5	4	6	5	4	6
