# Supplementary material for: ﻿A new species of the Cyrtodactylusquadrivirgatus complex (Chordata, Reptilia, Squamata, Gekkonidae) from Sumatra Barat, Indonesia
Source: Zookeys. 2023 Jul 4;1168:367–86. doi: 10.3897/zookeys.1168.98724 (PMC10336721; doi:10.3897/zookeys.1168.98724)
Supplement: Supplementary material 2 — Comparison with C.quadrivirgatus [file zookeys-1168-367_article-98724__-s002.xlsx]

## Sheet: Sheet1
Characters	Type series of Cyrtodactylus awalriyantoi sp. nov.	Type series of C. quadrivirgatus Taylor, 1962	C. quadrivirgatus from PM (Johnson et al 2012)
Morphometric
SVL	37.5-53.78	39-67	-
AX	16.65-24.31	19-34	-
TL	31.4-54.77	22-77	-
AL	13.23-19.47	13-21	-
LL	18.2-22.75	17-26	-
HL	11.15-15.42	13-18	-
HW	6.21-8.45	8-13	-
HH	3.36-5.49	-	-
SL	4.3-5.65	-	-
OEL	3-4	-	-
OD	2.2-3.98	-	-
EL	0.28-1.15	-	-
ML	0.9-1.32	-	-
EN	3.35-4.20	-	-
IN	1.4-2.1	-	-
SA	14.85-21.43	16-32	-
Meristic
DTR	16-19	24	-
PVT	31-41	-	32-39
VS	32-43	-	28-40
EPFS	24-49	38	31-45
PP	0-2	4	-
PFP	0	4	0-12
PCT	2	-	-
LT4	14-19	-	18-23
SLL	9-14	10	8-11
SLR	9-15
ILL	9-12	10	8-11
ILR	9-11
IN	3-4	3	-
GUL	3-6	-	-
